# Supplementary material for: Increased Respiratory Drive after Prolonged Isoflurane Sedation: A Retrospective Cohort Study
Source: J Clin Med. 2022 Sep 15;11(18):5422. doi: 10.3390/jcm11185422 (PMC9504554; doi:10.3390/jcm11185422)
Supplement: Supplementary file 1 [file jcm-11-05422-s001.zip]

Archive with 1 entries (1 files):
- jcm-1864520-supplementary.pdf
